# Supplementary material for: Survival Prediction in Septic ICU Patients: Integrating Lactate and Vasopressor Use with Established Severity Scores
Source: Diseases. 2025 Dec 29;14(1):11. doi: 10.3390/diseases14010011 (PMC12839871; doi:10.3390/diseases14010011)
Supplement: Supplementary file 1 [file diseases-14-00011-s001.zip]

Archive with 1 entries (1 files):
- diseases-3909067-supplementary.pdf
